# Supplementary material for: Caver Web 1.0: identification of tunnels and channels in proteins and analysis of ligand transport
Source: Nucleic Acids Res. 2019 May 22;47(W1):W414–22. doi: 10.1093/nar/gkz378 (PMC6602463; doi:10.1093/nar/gkz378)
Supplement: gkz378_Supplemental_Files [file gkz378_supplemental_files.zip]

Archive with 3 entries (3 files):
- Stourac_NAR_Web_Case1.docx
- Stourac_NAR_Web_Case2_clean.docx
- Stourac_NAR_Web_Case3_clean.docx
